# Supplementary material for: PD-1/PD-L1 and coronary heart disease: a mendelian randomization study
Source: Front Cardiovasc Med. 2024 Oct 18;11:1424770. doi: 10.3389/fcvm.2024.1424770 (PMC11527656; doi:10.3389/fcvm.2024.1424770)
Supplement: Supplementary file 1 [file Datasheet1.xlsx]

## Sheet: eTable 1
eTable1, PD-1, PD-L1，Chronic ischemic heart disease, Acute myocardial infarction and Angina pectoris Use Phenotypes: Source and Description
Trait	GWAS ID	N cases	N controls	Sample size	Population	PMID	Consortlum	First Author	Filter Pvalue	clump_r2	clump_kb
PD-1	prot-a-2214	NA	NA	3301	European	9875488	NA	Benjamin B Sun（2018）	5e-06	0.001	10000
PD-L1	prot-a-431	NA	NA	3301	European	9875488	NA	Benjamin B Sun（2018）	5e-06	0.001	10000
Chronic ischemic heart disease	ukb-a-534	8755	328444	337199	European	NA	UK biobank	NA	5e-06	0.001	10000
Acute myocardial infarction	ukb-a-533	3927	333272	337199	European	NA	UK biobank	NA	5e-06	0.001	10000
Angina pectoris	ukb-a-532	4837	332362	337199	European	NA	UK biobank	NA	5e-06	0.001	10000
Coronary atherosclerosis	ukb-d-I9_CORATHER	14334	346860	361194	European	NA	UK biobank	NA	5e-06	0.001	10000
Unstable angina pectoris	ukb-d-I9_UAP	3439	357755	361194	European	NA	UK biobank	NA	5e-06	0.001	10000

## Sheet: eTable 2 PD1-IHD
eTable 2. Independent Instruments for PD-1 Use in Chronic ischemic heart disease: Harmonized Data
SNP	effect_allele	other_allele	chr	pos	beta.exposure	beta.outcome	eaf.exposure	eaf.outcome	se.exposure	se.outcome	pval.exposure	pval.outcome	F
rs10444703	T	C	14	38719281	0.172	0	0.141	0.132	0.037	0.001	3.8e-06	0.793	21.304
rs111808226	G	A	5	135215385	-0.627	0.001	0.01	0.007	0.136	0.002	3.98e-06	0.558	21.268
rs117444695	G	A	6	138046690	0.547	-0.003	0.013	0.013	0.112	0.002	9.33e-07	0.0632	24.085
rs12073392	A	C	1	222926678	-0.146	0.002	0.813	0.817	0.031	0	3.72e-06	7.26e-05	21.472
rs147652769	T	C	2	8057238	0.553	-0.003	0.017	0.014	0.107	0.002	2.19e-07	0.124	26.849
rs34777990	G	A	19	3563017	-0.137	0	0.266	0.252	0.03	0	4.9e-06	0.939	20.902
rs5030928	G	A	10	71176637	0.151	0	0.262	0.247	0.029	0	2.69e-07	0.82	26.524
rs55720497	G	A	16	25686871	-0.414	-0.001	0.023	0.02	0.083	0.001	6.31e-07	0.484	24.796
rs5757973	G	T	22	22712467	0.379	-0.001	0.89	0.897	0.04	0.001	2e-21	0.102	90.131
rs71362039	C	A	18	8678954	0.336	-0.001	0.038	0.038	0.066	0.001	4.17e-07	0.286	25.622
rs72692455	G	A	4	182108656	0.125	0	0.319	0.314	0.027	0	3.98e-06	0.585	21.297
rs9958590	G	A	18	66092216	0.124	0	0.297	0.299	0.027	0	4.9e-06	0.857	20.903

## Sheet: eTable 3 PD1-AMI
eTable 3. Independent Instruments for PD-1 Use in Acute myocardial infarction: Harmonized Data
SNP	effect_allele	other_allele	chr	pos	beta.exposure	beta.outcome	eaf.exposure	eaf.outcome	se.exposure	se.outcome	pval.exposure	pval.outcome	F
rs10444703	T	C	14	38719281	0.172	0	0.141	0.132	0.037	0	3.8e-06	0.709	21.304
rs111808226	G	A	5	135215385	-0.627	-0.001	0.01	0.007	0.136	0.002	3.98e-06	0.605	21.268
rs117444695	G	A	6	138046690	0.547	-0.001	0.013	0.013	0.112	0.001	9.33e-07	0.288	24.085
rs12073392	A	C	1	222926678	-0.146	0.001	0.813	0.817	0.031	0	3.72e-06	0.000527	21.472
rs147652769	T	C	2	8057238	0.553	0	0.017	0.014	0.107	0.001	2.19e-07	0.806	26.849
rs34777990	G	A	19	3563017	-0.137	0	0.266	0.252	0.03	0	4.9e-06	0.928	20.902
rs5030928	G	A	10	71176637	0.151	0	0.262	0.247	0.029	0	2.69e-07	0.867	26.524
rs55720497	G	A	16	25686871	-0.414	-0.001	0.023	0.02	0.083	0.001	6.31e-07	0.553	24.796
rs5757973	G	T	22	22712467	0.379	0	0.89	0.897	0.04	0	2e-21	0.59	90.131
rs71362039	C	A	18	8678954	0.336	0.001	0.038	0.038	0.066	0.001	4.17e-07	0.326	25.622
rs72692455	G	A	4	182108656	0.125	0	0.319	0.314	0.027	0	3.98e-06	0.175	21.297
rs9958590	G	A	18	66092216	0.124	0	0.297	0.299	0.027	0	4.9e-06	0.158	20.903

## Sheet: eTable 4 PD1-AP
eTable 4. Independent Instruments for PD-1 Use in Angina pectoris: Harmonized Data
SNP	effect_allele	other_allele	chr	pos	beta.exposure	beta.outcome	eaf.exposure	eaf.outcome	se.exposure	se.outcome	pval.exposure	pval.outcome	F
rs10444703	T	C	14	38719281	0.172	0	0.141	0.132	0.037	0	3.8e-06	0.264	21.304
rs111808226	G	A	5	135215385	-0.627	0.001	0.01	0.007	0.136	0.002	3.98e-06	0.633	21.268
rs117444695	G	A	6	138046690	0.547	0	0.013	0.013	0.112	0.001	9.33e-07	0.907	24.085
rs12073392	A	C	1	222926678	-0.146	0	0.813	0.817	0.031	0	3.72e-06	0.892	21.472
rs147652769	T	C	2	8057238	0.553	-0.001	0.017	0.014	0.107	0.001	2.19e-07	0.457	26.849
rs34777990	G	A	19	3563017	-0.137	0	0.266	0.252	0.03	0	4.9e-06	0.505	20.902
rs5030928	G	A	10	71176637	0.151	0	0.262	0.247	0.029	0	2.69e-07	0.264	26.524
rs55720497	G	A	16	25686871	-0.414	0	0.023	0.02	0.083	0.001	6.31e-07	0.672	24.796
rs5757973	G	T	22	22712467	0.379	0	0.89	0.897	0.04	0	2e-21	0.92	90.131
rs71362039	C	A	18	8678954	0.336	0.001	0.038	0.038	0.066	0.001	4.17e-07	0.369	25.622
rs72692455	G	A	4	182108656	0.125	0	0.319	0.314	0.027	0	3.98e-06	0.609	21.297
rs9958590	G	A	18	66092216	0.124	0	0.297	0.299	0.027	0	4.9e-06	0.205	20.903

## Sheet: eTable 5 PD1-UAP
eTable 5. Independent Instruments for PD-1 Use in Unstable angina pectoris: Harmonized Data
SNP	effect_allele	other_allele	chr	pos	beta.exposure	beta.outcome	eaf.exposure	eaf.outcome	se.exposure	se.outcome	pval.exposure	pval.outcome	F
rs10444703	T	C	14	38719281	0.172	0	0.141	0.131	0.037	0	3.8e-06	0.51	21.304
rs111808226	G	A	5	135215385	-0.627	0.003	0.01	0.007	0.136	0.001	3.98e-06	0.0653	21.268
rs117444695	G	A	6	138046690	0.547	0	0.013	0.013	0.112	0.001	9.33e-07	0.722	24.085
rs12073392	A	C	1	222926678	-0.146	0	0.813	0.817	0.031	0	3.72e-06	0.854	21.472
rs147652769	T	C	2	8057238	0.553	-0.001	0.017	0.015	0.107	0.001	2.19e-07	0.532	26.849
rs200295944	G	T	15	24492777	0.183	0.001	0.147	0.156	0.038	0	1.29e-06	0.1	23.434
rs34777990	G	A	19	3563017	-0.137	0	0.266	0.255	0.03	0	4.9e-06	0.97	20.902
rs5030928	G	A	10	71176637	0.151	0	0.262	0.248	0.029	0	2.69e-07	0.837	26.524
rs55720497	G	A	16	25686871	-0.414	0	0.023	0.02	0.083	0.001	6.31e-07	0.94	24.796
rs5757973	G	T	22	22712467	0.379	0.001	0.89	0.897	0.04	0	2e-21	0.183	90.131
rs71362039	C	A	18	8678954	0.336	0	0.038	0.037	0.066	0.001	4.17e-07	0.421	25.622
rs72692455	G	A	4	182108656	0.125	0	0.319	0.314	0.027	0	3.98e-06	0.572	21.297
rs9958590	G	A	18	66092216	0.124	0	0.297	0.3	0.027	0	4.9e-06	0.239	20.903

## Sheet: eTable 6 PD1-CORATHER
eTable 6. Independent Instruments for PD-1 Use in Coronary atherosclerosis: Harmonized Data
SNP	effect_allele	other_allele	chr	pos	beta.exposure	beta.outcome	eaf.exposure	eaf.outcome	se.exposure	se.outcome	pval.exposure	pval.outcome	F
rs10444703	T	C	14	38719281	0.172	0	0.141	0.131	0.037	0.001	3.8e-06	0.843	21.304
rs111808226	G	A	5	135215385	-0.627	0.001	0.01	0.007	0.136	0.003	3.98e-06	0.815	21.268
rs117444695	G	A	6	138046690	0.547	-0.003	0.013	0.013	0.112	0.002	9.33e-07	0.137	24.085
rs12073392	A	C	1	222926678	-0.146	0.003	0.813	0.817	0.031	0.001	3.72e-06	1.25e-06	21.472
rs147652769	T	C	2	8057238	0.553	-0.001	0.017	0.015	0.107	0.002	2.19e-07	0.515	26.849
rs200295944	G	T	15	24492777	0.183	-0.001	0.147	0.156	0.038	0.001	1.29e-06	0.206	23.434
rs34777990	G	A	19	3563017	-0.137	0	0.266	0.255	0.03	0.001	4.9e-06	0.887	20.902
rs5030928	G	A	10	71176637	0.151	0.001	0.262	0.248	0.029	0.001	2.69e-07	0.316	26.524
rs55720497	G	A	16	25686871	-0.414	-0.003	0.023	0.02	0.083	0.002	6.31e-07	0.0904	24.796
rs5757973	G	T	22	22712467	0.379	-0.001	0.89	0.897	0.04	0.001	2e-21	0.351	90.131
rs71362039	C	A	18	8678954	0.336	0	0.038	0.037	0.066	0.001	4.17e-07	0.789	25.622
rs72692455	G	A	4	182108656	0.125	0	0.319	0.314	0.027	0	3.98e-06	0.329	21.297
rs9958590	G	A	18	66092216	0.124	0	0.297	0.3	0.027	0	4.9e-06	0.778	20.903

## Sheet: eTable 7 PDL1-IHD
eTable 7. Independent Instruments for PD-L1 Use in Chronic ischemic heart disease: Harmonized Data
SNP	effect_allele	other_allele	chr	pos	beta.exposure	beta.outcome	eaf.exposure	eaf.outcome	se.exposure	se.outcome	pval.exposure	pval.outcome	F
rs10444781	C	G	14	107015417	0.172	0	0.304	0.304	0.027	0	3.98e-10	0.458	39.177
rs11011804	A	G	10	20394779	0.309	0	0.035	0.035	0.067	0.001	4.07e-06	0.641	21.22
rs13322229	T	C	3	35068626	0.174	-0.001	0.132	0.137	0.037	0.001	2.4e-06	0.189	22.287
rs140094912	A	G	20	12182666	-0.334	-0.001	0.035	0.026	0.072	0.001	3.55e-06	0.59	21.54
rs822341	C	T	9	5453396	0.173	0	0.735	0.743	0.028	0	4.47e-10	0.92	38.771
rs9859911	G	A	3	107733600	0.198	-0.001	0.901	0.905	0.042	0.001	2.09e-06	0.128	22.568

## Sheet: eTable 8 PDL1-AMI
eTable 8. Independent Instruments for PD-L1 Use in Acute myocardial infarction: Harmonized Data
SNP	effect_allele	other_allele	chr	pos	beta.exposure	beta.outcome	eaf.exposure	eaf.outcome	se.exposure	se.outcome	pval.exposure	pval.outcome	F
rs10444781	C	G	14	107015417	0.172	-0.001	0.304	0.304	0.027	0	3.98e-10	0.0608	39.177
rs11011804	A	G	10	20394779	0.309	0	0.035	0.035	0.067	0.001	4.07e-06	0.641	21.22
rs13322229	T	C	3	35068626	0.174	0	0.132	0.137	0.037	0	2.4e-06	0.326	22.287
rs140094912	A	G	20	12182666	-0.334	0.001	0.035	0.026	0.072	0.001	3.55e-06	0.38	21.54
rs822341	C	T	9	5453396	0.173	0	0.735	0.743	0.028	0	4.47e-10	0.643	38.771
rs9859911	G	A	3	107733600	0.198	0	0.901	0.905	0.042	0	2.09e-06	0.573	22.568

## Sheet: eTable 9 PDL1-AP
eTable 9. Independent Instruments for PD-L1 Use in Angina pectoris: Harmonized Data
SNP	effect_allele	other_allele	chr	pos	beta.exposure	beta.outcome	eaf.exposure	eaf.outcome	se.exposure	se.outcome	pval.exposure	pval.outcome	F
rs10444781	C	G	14	107015417	0.172	0	0.304	0.304	0.027	0	3.98e-10	0.847	39.177
rs11011804	A	G	10	20394779	0.309	0.001	0.035	0.035	0.067	0.001	4.07e-06	0.422	21.22
rs13322229	T	C	3	35068626	0.174	0	0.132	0.137	0.037	0	2.4e-06	0.399	22.287
rs140094912	A	G	20	12182666	-0.334	0.001	0.035	0.026	0.072	0.001	3.55e-06	0.38	21.54
rs822341	C	T	9	5453396	0.173	0	0.735	0.743	0.028	0	4.47e-10	0.538	38.771
rs9859911	G	A	3	107733600	0.198	0	0.901	0.905	0.042	0	2.09e-06	0.521	22.568

## Sheet: eTable 10 PDL1-UAP
eTable 10. Independent Instruments for PD-L1 Use in Unstable angina pectoris: Harmonized Data
SNP	effect_allele	other_allele	chr	pos	beta.exposure	beta.outcome	eaf.exposure	eaf.outcome	se.exposure	se.outcome	pval.exposure	pval.outcome	F
rs10444781	C	G	14	107015417	0.172	0	0.304	0.304	0.027	0	3.98e-10	0.117	39.177
rs11011804	A	G	10	20394779	0.309	0	0.035	0.035	0.067	0.001	4.07e-06	0.698	21.22
rs13322229	T	C	3	35068626	0.174	0	0.132	0.138	0.037	0	2.4e-06	0.667	22.287
rs140094912	A	G	20	12182666	-0.334	0	0.035	0.027	0.072	0.001	3.55e-06	0.556	21.54
rs190748362	T	C	10	426100	-0.205	0	0.09	0.086	0.043	0	2.14e-06	0.82	22.48
rs79698189	C	A	6	167197751	0.129	0	0.658	0.671	0.028	0	3.63e-06	0.904	21.478
rs822341	C	T	9	5453396	0.173	0	0.735	0.742	0.028	0	4.47e-10	0.668	38.771
rs9859911	G	A	3	107733600	0.198	0	0.901	0.905	0.042	0	2.09e-06	0.267	22.568

[truncated: 17 more sheets: eTable 11 PDL1-CORATHER, eTable 12 MV-IHD, eTable 13 MV-AMI, eTable 14 MV- AP, eTable 15 MV-UAP, eTable 16 MV-CORATHER, eTable 17 IHD-PD1, eTable 18 AMI-PD1, eTable 19 AP-PD1, eTable 20 UAP-PD1, eTable 21 CORATHER-PD1, eTable 22 IHD-PDL1, eTable 23 AMI-PDL1, eTable 24 AP-PDL1, eTable 25 UAP-PDL1, eTable 26 CORATHER-PDL1, eTable27 GSEA for GSE71226]
